# Supplementary material for: QTL mapping of PEG-induced drought tolerance at the early seedling stage in sesame using whole genome re-sequencing
Source: PLoS One. 2021 Feb 24;16(2):e0247681. doi: 10.1371/journal.pone.0247681 (PMC7904189; doi:10.1371/journal.pone.0247681)
Supplement: S1 Table — (XLSX) [file pone.0247681.s002.xlsx]

## Sheet: Table S1
S1 Table. Distribution of total filtered SNPs and InDels on 12 chromosomes
Chr	Length	No. SNPs	SNP density	No. InDels	InDel density
chr1	20257639	52785	2605.68	8918	440.23
chr2	18415740	33133	1799.17	5416	294.1
chr3	25850335	67073	2594.67	9965	385.49
chr4	20582917	23166	1125.5	3715	180.49
chr5	16584689	37831	2281.08	5569	335.79
chr6	25967286	52251	2012.19	7890	303.84
chr7	16756707	10182	607.64	1953	116.55
chr8	26180356	39488	1508.31	5582	213.21
chr9	22847643	31868	1394.8	5588	244.58
chr10	19487738	31995	1641.8	5157	264.63
chr11	14047238	34781	2476	5654	402.5
chr12	16275532	28014	1721.23	3967	243.74
chr13	16472772	24344	1477.83	3607	218.97
Whole	259726592	466911	1788.15	72981	280.32
