# Supplementary material for: QTL mapping of PEG-induced drought tolerance at the early seedling stage in sesame using whole genome re-sequencing
Source: PLoS One. 2021 Feb 24;16(2):e0247681. doi: 10.1371/journal.pone.0247681 (PMC7904189; doi:10.1371/journal.pone.0247681)
Supplement: S2 Table — (XLSX) [file pone.0247681.s003.xlsx]

## Sheet: Table S2
S2 Table. The information of high-density bin map
BinID	Chr	Pos(cM)	No. markers	Physical interval	Length
c01b001	chr1	0	7176	38130-1298737	1260607
c01b002	chr1	0.91	596	1325872-1382267	56395
c01b003	chr1	1.21	1212	1382953-1520770	137817
c01b004	chr1	1.51	1077	1522650-1636774	114124
c01b005	chr1	1.81	417	1637713-1685419	47706
c01b006	chr1	2.11	1370	1686132-1807859	121727
c01b007	chr1	2.41	231	1818156-1895761	77605
c01b008	chr1	2.71	343	1896489-1939297	42808
c01b009	chr1	3.01	766	1939861-2004524	64663
c01b010	chr1	3.31	539	2005280-2051362	46082
c01b011	chr1	3.915	186	2052299-2068508	16209
c01b012	chr1	4.52	135	2070596-2110153	39557
c01b013	chr1	4.82	216	2110756-2137957	27201
c01b014	chr1	5.425	56	2141244-2144622	3378
c01b015	chr1	6.03	4	2153029-2169622	16593
c01b016	chr1	6.635	3	2187856-2189586	1730
c01b017	chr1	7.24	8	2207908-2250496	42588
c01b018	chr1	7.845	10	2267585-2303100	35515
c01b019	chr1	8.755	6	2340146-2371524	31378
c01b020	chr1	9.055	10	2375922-2432599	56677
c01b021	chr1	10.591	26	2445266-2534359	89093
c01b022	chr1	10.891	20	2538335-2650069	111734
c01b023	chr1	11.496	9	2652897-2695049	42152
c01b024	chr1	12.101	16	2705803-2796405	90602
c01b025	chr1	12.706	30	2815491-3010863	195372
c01b026	chr1	13.931	10	3021928-3071041	49113
c01b027	chr1	14.841	24	3080771-3193971	113200
c01b028	chr1	15.626	3	3212772-3218383	5611
c01b029	chr1	16.231	5	3229246-3265902	36656
c01b030	chr1	17.142	914	3291554-3360160	68606
c01b031	chr1	17.442	927	3360763-3415342	54579
c01b032	chr1	17.742	21	3416203-3429097	12894
c01b033	chr1	18.042	8	3438151-3525258	87107
c01b034	chr1	19.572	3587	3576194-3792733	216539
c01b035	chr1	19.872	11	3834842-3951342	116500
c01b036	chr1	20.782	12	3973350-4219263	245913
c01b037	chr1	21.082	7	4247464-4343046	95582
c01b038	chr1	21.687	2	4448006-4470081	22075
c01b039	chr1	22.597	16	4543269-5228333	685064
c01b040	chr1	23.202	6	5262701-5301480	38779
c01b041	chr1	24.112	71	5438466-6876332	1437866
c01b042	chr1	24.412	3	6912918-6950076	37158
c01b043	chr1	25.017	4	6965135-7003722	38587
c01b044	chr1	25.622	6	7031172-7209242	178070
c01b045	chr1	26.848	1137	7335407-7467913	132506
c01b046	chr1	27.453	8	7476255-7538932	62677
c01b047	chr1	28.363	3	7630856-7706146	75290
c01b048	chr1	29.898	4	7764120-7898199	134079
c01b049	chr1	31.124	5	7994321-8030048	35727
c01b050	chr1	32.659	12	8123994-8218515	94521
c01b051	chr1	32.959	627	8224454-8265582	41128
c01b052	chr1	33.259	5442	8266698-8765046	498348
c01b053	chr1	33.864	7	8785934-8822933	36999
c01b054	chr1	34.469	14	8837496-8898035	60539
c01b055	chr1	35.074	9	8902663-8973269	70606
c01b056	chr1	35.679	11	8979850-9029739	49889
c01b057	chr1	36.589	4	9037636-9042822	5186
c01b058	chr1	37.194	25	9049107-9221197	172090
c01b059	chr1	38.725	7	9267192-9374477	107285
c01b060	chr1	39.945	829	9418301-9575475	157174
c01b061	chr1	41.476	843	9588587-9663260	74673
c01b062	chr1	41.776	1048	9663907-9766207	102300
c01b063	chr1	42.381	2	9832492-9901323	68831
c01b064	chr1	42.986	5	9951552-10063395	111843
c01b065	chr1	43.591	845	10075084-10190476	115392
c01b066	chr1	43.891	741	10191587-10245970	54383
c01b067	chr1	44.496	16	10252291-10384183	131892
c01b068	chr1	44.796	2279	10442366-10846903	404537
c01b069	chr1	45.096	451	10847642-10882188	34546
c01b070	chr1	45.396	115	10887509-10910222	22713
c01b071	chr1	46.001	58	10918775-11045431	126656
c01b072	chr1	46.301	15	11051659-11065973	14314
c01b073	chr1	46.906	3	11087371-11104513	17142
c01b074	chr1	47.511	9	11116202-11195138	78936
c01b075	chr1	48.116	9	11203352-11249351	45999
c01b076	chr1	48.416	6	11266536-11278902	12366
c01b077	chr1	49.021	5	11331316-11453328	122012
c01b078	chr1	49.626	10	11503504-11620982	117478
c01b079	chr1	50.231	3	11633394-11654564	21170
c01b080	chr1	51.141	45	11713798-11886626	172828
c01b081	chr1	52.051	3	11901951-11916112	14161
c01b082	chr1	52.656	3035	11936648-12388484	451836
c01b083	chr1	53.261	1006	12389628-12491054	101426
c01b084	chr1	53.561	137	12491823-12518070	26247
c01b085	chr1	54.471	10	12536216-12701281	165065
c01b086	chr1	55.076	7	12739560-12760634	21074
c01b087	chr1	56.607	11	12805602-12932649	127047
c01b088	chr1	57.517	16	12949683-13061718	112035
c01b089	chr1	58.427	6	13092513-13189489	96976
c01b090	chr1	59.032	1	13241327-13241327	0
c01b091	chr1	59.637	1	13319991-13319991	0
c01b092	chr1	60.242	14	13339115-13427191	88076
c01b093	chr1	62.413	4	13473356-13523658	50302
c01b094	chr1	63.018	805	13556013-13616237	60224
c01b095	chr1	63.623	10	13659546-13720366	60820
c01b096	chr1	63.923	18	13761769-13932783	171014
c01b097	chr1	64.834	838	13957874-14222681	264807
c01b098	chr1	65.439	4680	14262211-14705178	442967
c01b099	chr1	66.044	1518	14706192-14876435	170243
c01b100	chr1	66.344	3095	14878292-15312742	434450
c01b101	chr1	67.254	9	15335150-15387330	52180
c01b102	chr1	67.554	8	15397825-15452633	54808
c01b103	chr1	67.854	1984	15460331-15653395	193064
c01b104	chr1	68.154	1025	15654182-15756494	102312
c01b105	chr1	68.454	6	15768744-15806728	37984
c01b106	chr1	69.364	2693	15827602-16351058	523456
c01b107	chr1	69.969	4	16378014-16404823	26809
c01b108	chr1	70.574	3	16445783-16451600	5817
c01b109	chr1	71.179	798	16473486-16617827	144341
c01b110	chr1	71.479	1623	16619436-16753915	134479
c01b111	chr1	72.699	26	16769473-16790411	20938
c01b112	chr1	72.999	30	16808930-16993443	184513
c01b113	chr1	74.219	7	17016645-17098665	82020
c01b114	chr1	75.13	18	17128733-17390599	261866
c01b115	chr1	75.43	11	17407509-17499368	91859
c01b116	chr1	78.92	4	17544368-17702662	158294
c01b117	chr1	79.83	8	17760558-17899837	139279
c01b118	chr1	80.435	11	17966393-18093746	127353
c01b119	chr1	81.04	612	18134773-18413995	279222
c01b120	chr1	82.891	141	18415002-18448223	33221
c01b121	chr1	87.419	6	18472334-18504923	32589
c01b122	chr1	87.719	11	18515335-18711528	196193
c01b123	chr1	88.019	255	18742940-18809271	66331
c01b124	chr1	89.239	6	18852429-18995645	143216
c01b125	chr1	89.539	2381	19032731-20252191	1219460
c02b001	chr2	0	2739	1972-1612131	1610159
c02b002	chr2	3.832	4	1630652-1654115	23463
c02b003	chr2	5.053	10	1659009-1712298	53289
c02b004	chr2	5.353	6	1728658-1750334	21676
c02b005	chr2	5.958	16	1797373-1886749	89376
c02b006	chr2	6.258	12	1901463-2022011	120548
c02b007	chr2	6.558	7	2075222-2107770	32548
c02b008	chr2	6.858	19	2122050-2273722	151672
c02b009	chr2	16.786	1567	2294569-2493195	198626
c02b010	chr2	17.086	85	2495463-2582668	87205
c02b011	chr2	17.386	6	2589689-2591779	2090
c02b012	chr2	17.991	9	2605607-2680513	74906
c02b013	chr2	19.212	707	2746699-3921219	1174520
c02b014	chr2	27.893	2	3933391-3938045	4654
c02b015	chr2	29.113	6	3948141-3989578	41437
c02b016	chr2	30.023	7	4010884-4046772	35888
c02b017	chr2	32.52	9	4065870-4100655	34785
c02b018	chr2	33.125	43	4115913-4164368	48455
c02b019	chr2	33.73	4	4187271-4231865	44594
c02b020	chr2	34.335	8	4253065-4281978	28913
c02b021	chr2	34.635	19	4284837-4411082	126245
c02b022	chr2	34.935	6	4420193-4475579	55386
c02b023	chr2	35.54	43	4489919-4503305	13386
c02b024	chr2	35.84	6	4512960-4531204	18244
c02b025	chr2	36.14	162	4553774-4582139	28365
c02b026	chr2	36.745	6	4588296-4635728	47432
c02b027	chr2	37.35	69	4653458-4905302	251844
c02b028	chr2	37.65	11	4911166-4979157	67991
c02b029	chr2	37.95	8	5011094-5046206	35112
c02b030	chr2	38.555	21	5055678-5213846	158168
c02b031	chr2	39.465	1614	5234379-5348626	114247
c02b032	chr2	40.376	538	5353194-6508050	1154856
c02b033	chr2	44.208	3	6555275-6593392	38117
c02b034	chr2	45.428	1	6625435-6625435	0
c02b035	chr2	47.6	10	6639034-6744855	105821
c02b036	chr2	51.09	170	6758506-6857349	98843
c02b037	chr2	54.244	5	6867111-6897617	30506
c02b038	chr2	65.928	1	6977534-6977534	0
c02b039	chr2	71.896	2	7002343-7010122	7779
c02b040	chr2	73.116	469	7011618-7058522	46904
c02b041	chr2	75.939	3096	7059967-7388147	328180
c02b042	chr2	76.239	1555	7399743-7574392	174649
c02b043	chr2	82.954	20	7593244-7678572	85328
c02b044	chr2	83.254	1998	7706804-7964610	257806
c02b045	chr2	83.554	560	7965226-8014338	49112
c02b046	chr2	85.085	13	8015708-8018312	2604
c02b047	chr2	85.995	23	8019434-8025598	6164
c02b048	chr2	87.215	6	8026320-8029282	2962
c02b049	chr2	93.554	193	8030004-8096725	66721
c02b050	chr2	94.774	188	8097804-8105542	7738
c02b051	chr2	97.928	99	8120642-8127493	6851
c02b052	chr2	103.167	13	8128162-8150471	22309
c02b053	chr2	105.339	12	8157059-8212969	55910
c02b054	chr2	105.944	1104	8243272-8386430	143158
c02b055	chr2	106.854	19	8399490-8490381	90891
c02b056	chr2	107.154	8	8519462-8594386	74924
c02b057	chr2	107.759	17	8619046-8706130	87084
c02b058	chr2	108.059	252	8724087-8746057	21970
c02b059	chr2	108.359	341	8746625-8782829	36204
c02b060	chr2	108.659	21	8789469-8804804	15335
c02b061	chr2	108.959	11	8818127-8860689	42562
c02b062	chr2	109.259	16	8871933-8964536	92603
c02b063	chr2	109.559	10	8992798-9034276	41478
c02b064	chr2	111.089	574	9046175-9072725	26550
c02b065	chr2	111.389	863	9084862-9205466	120604
c02b066	chr2	111.689	8	9218004-9257096	39092
c02b067	chr2	112.294	76	9275253-9563147	287894
c02b068	chr2	113.204	9	9576838-9623656	46818
c02b069	chr2	113.504	24	9646142-9961321	315179
c02b070	chr2	113.804	12	9989370-10074087	84717
c02b071	chr2	116.301	2	10097540-10098324	784
c02b072	chr2	116.906	2	10130981-10153291	22310
c02b073	chr2	117.817	11	10212070-10591398	379328
c02b074	chr2	119.347	13	10665420-10823378	157958
c02b075	chr2	119.647	265	10846997-11443646	596649
c02b076	chr2	119.947	972	11482178-11759115	276937
c02b077	chr2	120.247	47	11769076-12031348	262272
c02b078	chr2	120.547	19	12048279-12259182	210903
c02b079	chr2	121.457	15	12300229-12823505	523276
c02b080	chr2	121.757	7	12879117-13075924	196807
c02b081	chr2	123.288	9	13112502-13214899	102397
c02b082	chr2	123.893	10	13247869-13303509	55640
c02b083	chr2	133.821	2	13315395-13319223	3828
c02b084	chr2	135.041	600	13327068-13361152	34084
c02b085	chr2	135.646	1212	13372420-13462686	90266
c02b086	chr2	135.946	272	13463419-13523239	59820
c02b087	chr2	137.167	134	13549219-13572953	23734
c02b088	chr2	137.467	328	13574242-13620025	45783
c02b089	chr2	138.377	6	13626815-13675686	48871
c02b090	chr2	138.677	42	13702982-13879299	176317
c02b091	chr2	138.977	590	13887580-14035754	148174
c02b092	chr2	139.582	226	14066511-14169254	102743
c02b093	chr2	140.187	300	14184190-14243542	59352
c02b094	chr2	140.487	1202	14244198-14356949	112751
c02b095	chr2	141.397	5972	14376397-14940962	564565
c02b096	chr2	142.927	23	14965271-15212266	246995
c02b097	chr2	144.148	11	15214786-15267447	52661
c02b098	chr2	144.753	3	15285985-15298493	12508
c02b099	chr2	145.663	5	15321006-15341253	20247
c02b100	chr2	146.268	13	15354614-15395312	40698
c02b101	chr2	147.488	1342	15407489-15689663	282174
c02b102	chr2	148.093	18	15696870-15769184	72314
c02b103	chr2	149.313	8	15793058-15867015	73957
c02b104	chr2	149.613	12	15876386-15910711	34325
c02b105	chr2	149.913	6	15922205-15948413	26208
c02b106	chr2	150.213	17	15955179-16011645	56466
c02b107	chr2	150.513	247	16015612-16055806	40194
c02b108	chr2	150.813	699	16056847-16140064	83217
c02b109	chr2	151.723	2	16171073-16182044	10971
c02b110	chr2	152.944	6	16245301-16296346	51045
c02b111	chr2	153.854	21	16328664-16394244	65580
c02b112	chr2	154.459	10	16438971-16584629	145658
c02b113	chr2	155.064	520	16587132-16644911	57779
c02b114	chr2	155.364	772	16645521-16715288	69767
c02b115	chr2	156.274	3	16727515-16731054	3539
c02b116	chr2	158.445	518	16758095-16881538	123443
c02b117	chr2	159.666	8	16919277-16982631	63354
c02b118	chr2	159.966	10	16985871-17022880	37009
c02b119	chr2	161.186	11	17040121-17068593	28472
c02b120	chr2	161.486	2343	17083425-18390415	1306990
c03b001	chr3	0	763	21155-1028382	1007227
c03b002	chr3	0.605	8	1034558-1053382	18824
c03b003	chr3	1.21	11	1088574-1158069	69495
c03b004	chr3	1.815	17	1163478-1252950	89472
c03b005	chr3	2.115	13	1259139-1297866	38727
c03b006	chr3	3.335	542	1325981-1421720	95739
c03b007	chr3	3.94	8	1443241-1487740	44499
c03b008	chr3	4.85	3	1503118-1513210	10092
c03b009	chr3	5.455	4	1542970-1568774	25804
c03b010	chr3	6.366	18	1601662-1724339	122677
c03b011	chr3	7.586	1373	1741881-1907680	165799
c03b012	chr3	8.191	1622	1909039-2025086	116047
c03b013	chr3	8.796	5	2028496-2037377	8881
c03b014	chr3	9.401	21	2058359-2227148	168789
c03b015	chr3	9.701	7	2266381-2321735	55354
c03b016	chr3	10.001	193	2337650-2366573	28923
c03b017	chr3	10.301	507	2367669-2386158	18489
c03b018	chr3	10.601	2790	2386887-2520837	133950
c03b019	chr3	11.206	4483	2531131-2813332	282201
c03b020	chr3	12.116	2673	2825461-2984152	158691
c03b021	chr3	12.416	3624	2985033-3292533	307500
c03b022	chr3	13.326	1	3437357-3437357	0
c03b023	chr3	15.177	7	3533923-3711031	177108
c03b024	chr3	15.782	678	3725781-3796185	70404
c03b025	chr3	16.692	3	3831242-3832697	1455
c03b026	chr3	17.602	6	3847305-3869260	21955
c03b027	chr3	17.902	136	3895479-4077086	181607
c03b028	chr3	18.812	1797	4097613-4351824	254211
c03b029	chr3	19.417	424	4356061-4432152	76091
c03b030	chr3	20.022	673	4442593-4524162	81569
c03b031	chr3	20.322	211	4525256-4545216	19960
c03b032	chr3	20.622	162	4546028-4608108	62080
c03b033	chr3	20.922	6	4621210-4641336	20126
c03b034	chr3	21.527	18	4673167-4742929	69762
c03b035	chr3	23.058	1168	4898412-5070422	172010
c03b036	chr3	24.278	7	5095725-5183845	88120
c03b037	chr3	24.883	9	5224497-5254214	29717
c03b038	chr3	25.793	7	5264797-5300936	36139
c03b039	chr3	27.014	171	5340783-5484239	143456
c03b040	chr3	28.544	12	5522453-5610406	87953
c03b041	chr3	28.844	14	5619771-5684987	65216
c03b042	chr3	29.144	6	5690196-5711040	20844
c03b043	chr3	30.054	178	5718788-5793831	75043
c03b044	chr3	30.354	32	5794821-5803979	9158
c03b045	chr3	32.525	53	5807094-5916608	109514
c03b046	chr3	32.826	52	5930399-5950183	19784
c03b047	chr3	33.126	1952	5993135-6276157	283022
c03b048	chr3	33.426	31	6280595-6525756	245161
c03b049	chr3	34.031	7	6559297-6643498	84201
c03b050	chr3	34.331	44	6673163-7610607	937444
c03b051	chr3	34.631	20	7621632-7747814	126182
c03b052	chr3	34.931	17	7793701-7871434	77733
c03b053	chr3	35.231	170	7897597-9335722	1438125
c03b054	chr3	36.141	7	9366684-9403001	36317
c03b055	chr3	36.441	127	9413659-9660632	246973
c03b056	chr3	37.351	904	9690294-9811487	121193
c03b057	chr3	37.651	1042	9813507-9895905	82398
c03b058	chr3	38.256	45	9907445-9941292	33847
c03b059	chr3	39.166	12	10006072-10114350	108278
c03b060	chr3	39.771	12	10155202-10301691	146489
c03b061	chr3	40.681	8	10333523-10509363	175840
c03b062	chr3	41.591	2	10605424-10606813	1389
c03b063	chr3	42.196	2	10675920-10680105	4185
c03b064	chr3	42.801	6	10746318-10796740	50422
c03b065	chr3	43.711	120	10925289-11175023	249734
c03b066	chr3	47.202	124	11192085-11304041	111956
c03b067	chr3	47.502	10	11321331-11324609	3278
c03b068	chr3	48.107	7	11345151-11421215	76064
c03b069	chr3	48.712	12	11450217-11527784	77567
c03b070	chr3	49.317	12	11549322-11713812	164490
c03b071	chr3	49.922	5	11759446-11820722	61276
c03b072	chr3	50.982	2	11863781-11903468	39687
c03b073	chr3	51.892	9	11921034-11997529	76495
c03b074	chr3	52.802	466	12007296-12099123	91827
c03b075	chr3	53.407	505	12100316-12207070	106754
c03b076	chr3	53.707	1465	12213004-12445686	232682
c03b077	chr3	54.312	498	12447635-12488983	41348
c03b078	chr3	55.223	1842	12519001-12637152	118151
c03b079	chr3	55.523	16	12639701-12696065	56364
c03b080	chr3	56.433	6	12711814-12774001	62187
c03b081	chr3	56.733	5168	12804769-13191718	386949
c03b082	chr3	57.033	3933	13192616-13618156	425540
c03b083	chr3	58.568	158	13633360-13795285	161925
c03b084	chr3	59.793	287	13798464-13928518	130054
c03b085	chr3	60.093	853	13934633-14266880	332247
c03b086	chr3	60.393	613	14268554-14411485	142931
c03b087	chr3	62.57	11	14429195-14585515	156320
c03b088	chr3	63.175	8	14618706-14686659	67953
c03b089	chr3	63.475	1716	14703573-15043736	340163
c03b090	chr3	64.08	241	15061740-15179741	118001
c03b091	chr3	65.615	5	15202666-15248439	45773
c03b092	chr3	66.525	266	15274594-15312785	38191
c03b093	chr3	72.494	4	15335833-15370249	34416
c03b094	chr3	73.404	2	15440636-15507932	67296
c03b095	chr3	75.986	7	15563465-15655921	92456
c03b096	chr3	77.206	5	15761407-15818895	57488
c03b097	chr3	77.811	1	15852047-15852047	0
c03b098	chr3	78.721	9	15902931-16104831	201900
c03b099	chr3	79.632	526	16120176-16181861	61685
c03b100	chr3	80.542	27	16182687-16187666	4979
c03b101	chr3	81.147	736	16188266-16259402	71136
c03b102	chr3	82.057	16	16275890-16610273	334383
c03b103	chr3	82.357	6	16641177-16679392	38215
c03b104	chr3	82.657	13	16691632-16750683	59051
c03b105	chr3	83.262	7	16761910-16825416	63506
c03b106	chr3	84.172	93	16839216-16889126	49910
c03b107	chr3	84.472	531	16896107-17027341	131234
c03b108	chr3	85.077	6	17053838-17094463	40625
c03b109	chr3	85.377	12	17121187-17131743	10556
c03b110	chr3	86.597	1	17142002-17142002	0
c03b111	chr3	88.128	105	17162574-17188867	26293
c03b112	chr3	88.428	14	17202434-17221479	19045
c03b113	chr3	89.338	636	17224467-17585839	361372
c03b114	chr3	90.558	15	17599919-17736793	136874
c03b115	chr3	91.468	5	17743914-17754439	10525
c03b116	chr3	92.073	5	17761925-17781603	19678
c03b117	chr3	93.293	4	17791331-17797696	6365
c03b118	chr3	95.465	115	17819105-17827456	8351
c03b119	chr3	96.375	226	17828589-17876491	47902
c03b120	chr3	102.343	5	17889856-17914857	25001
c03b121	chr3	102.948	11	17931845-18040316	108471
c03b122	chr3	103.248	1612	18088449-18341699	253250
c03b123	chr3	103.548	14	18349947-18434140	84193
c03b124	chr3	103.848	11	18441508-18590344	148836
c03b125	chr3	104.758	22	18654786-19006579	351793
c03b126	chr3	105.058	9	19041924-19104272	62348
c03b127	chr3	107.23	154	19116793-19175905	59112
c03b128	chr3	107.53	58	19181224-19206887	25663
c03b129	chr3	107.83	2553	19210010-19461810	251800
c03b130	chr3	108.435	4386	19463058-19931313	468255
c03b131	chr3	109.04	4540	19932011-20368754	436743
c03b132	chr3	110.575	4385	20376534-20717857	341323
c03b133	chr3	110.875	1012	20718423-20803294	84871
c03b134	chr3	111.175	11	20810992-20824095	13103
c03b135	chr3	111.475	13	20831259-20925695	94436
c03b136	chr3	112.385	4	20987191-21013762	26571
c03b137	chr3	114.236	9	21170656-21235946	65290
c03b138	chr3	114.841	9	21273194-21337285	64091
c03b139	chr3	116.061	12	21367934-21568344	200410
c03b140	chr3	117.592	5	21602531-21656362	53831
c03b141	chr3	118.197	4	21670401-21731717	61316
c03b142	chr3	119.107	10	21757164-21846233	89069
c03b143	chr3	120.017	876	21862777-21945277	82500
c03b144	chr3	121.237	31	21955914-22051510	95596
c03b145	chr3	122.147	41	22085676-22135036	49360
c03b146	chr3	123.368	346	22246142-22486068	239926
c03b147	chr3	123.668	941	22505128-22720116	214988
c03b148	chr3	124.578	9	22759660-22870316	110656
c03b149	chr3	126.108	1	22926810-22926810	0
c03b150	chr3	126.713	6	22946403-22963150	16747
c03b151	chr3	127.013	2102	22974982-23220032	245050
c03b152	chr3	127.313	336	23221620-23255448	33828
c03b153	chr3	127.918	12	23270681-23312370	41689
c03b154	chr3	128.523	506	23337909-23440243	102334
c03b155	chr3	128.823	1791	23447547-25847016	2399469
c04b001	chr4	0	116	11021-1497665	1486644
c04b002	chr4	1.22	7	1519239-1577484	58245
c04b003	chr4	1.825	11	1621994-1769409	147415
c04b004	chr4	2.125	13	1821099-1929365	108266
c04b005	chr4	4.297	11	1960787-2042363	81576
c04b006	chr4	4.902	8	2052764-2097576	44812
c04b007	chr4	5.812	4	2138263-2186389	48126
c04b008	chr4	7.663	22	2201475-2407729	206254
c04b009	chr4	8.573	7	2437174-2489373	52199
c04b010	chr4	9.483	1	2504643-2504643	0
c04b011	chr4	10.393	20	2527119-2611806	84687
c04b012	chr4	11.303	8	2629670-2692273	62603
c04b013	chr4	11.603	21	2703665-2857275	153610
c04b014	chr4	12.208	18	2895646-3009547	113901
c04b015	chr4	12.813	4160	3038221-3685343	647122
c04b016	chr4	13.113	288	3726321-5869710	2143389
c04b017	chr4	19.828	1	6259450-6259450	0
c04b018	chr4	21.359	1	6442703-6442703	0
c04b019	chr4	23.209	2	6651808-6678608	26800
c04b020	chr4	24.74	5	7086283-7578312	492029
c04b021	chr4	25.65	4	7732856-8017070	284214
c04b022	chr4	26.56	9	8181006-8864762	683756
c04b023	chr4	27.78	7	9060677-9702729	642052
c04b024	chr4	28.691	2	10158986-10302088	143102
c04b025	chr4	29.296	1	10689760-10689760	0
c04b026	chr4	30.826	6	10976301-11479654	503353
c04b027	chr4	31.736	2	11701789-11738027	36238
c04b028	chr4	34.233	1	11865363-11865363	0
c04b029	chr4	35.143	169	11952351-11987799	35448
c04b030	chr4	35.443	721	11989985-12094556	104571
c04b031	chr4	35.743	321	12152247-12220150	67903
c04b032	chr4	36.043	862	12221559-12271213	49654
c04b033	chr4	36.343	706	12272091-12382137	110046
c04b034	chr4	36.643	2115	12391632-12626973	235341
c04b035	chr4	36.943	233	12693123-12755527	62404
c04b036	chr4	37.243	2425	12777262-13063961	286699
c04b037	chr4	37.543	313	13074790-13127196	52406
c04b038	chr4	37.843	1603	13131359-13385760	254401
c04b039	chr4	39.374	26	13460839-13585574	124735
c04b040	chr4	39.674	16	13600652-13672234	71582
c04b041	chr4	39.974	18	13702282-13798637	96355
c04b042	chr4	40.274	339	13815380-13990075	174695
c04b043	chr4	40.574	70	13994532-14070159	75627
c04b044	chr4	41.179	5	14092418-14148316	55898
c04b045	chr4	41.784	9	14158075-14220367	62292
c04b046	chr4	42.084	9	14222500-14271570	49070
c04b047	chr4	42.689	8	14288304-14336142	47838
c04b048	chr4	43.294	6	14369283-14415419	46136
c04b049	chr4	43.899	8	14436390-14457654	21264
c04b050	chr4	44.199	44	14463637-14479709	16072
c04b051	chr4	44.499	46	14480563-14489458	8895
c04b052	chr4	44.799	20	14496291-14543898	47607
c04b053	chr4	45.099	2923	14545028-14825548	280520
c04b054	chr4	45.399	30	14839803-15065486	225683
c04b055	chr4	46.309	1	15085044-15085044	0
c04b056	chr4	46.914	92	15140380-15896800	756420
c04b057	chr4	47.214	135	15937215-15948114	10899
c04b058	chr4	47.514	838	15965197-16106738	141541
c04b059	chr4	73.211	1	16130408-16130408	0
c04b060	chr4	81.3	12	16210894-16351456	140562
c04b061	chr4	81.6	3367	16391082-16737008	345926
c04b062	chr4	81.9	18	16738221-16946577	208356
c04b063	chr4	83.126	5	17013253-17104342	91089
c04b064	chr4	83.731	6	17117098-17299689	182591
c04b065	chr4	85.587	4	17519988-17567477	47489
c04b066	chr4	86.192	9	17614640-17718611	103971
c04b067	chr4	87.102	2	17779130-17784309	5179
c04b068	chr4	96.17	2	17867818-17869321	1503
c04b069	chr4	97.705	1	17904332-17904332	0
c04b070	chr4	98.31	2	17914277-17914278	1
c04b071	chr4	104.725	8	17923544-17957806	34262
c04b072	chr4	105.025	45	17998777-18369201	370424
c04b073	chr4	106.556	14	18423153-18564217	141064
c04b074	chr4	106.856	25	18582684-18687299	104615
c04b075	chr4	107.461	235	18703400-18915885	212485
c04b076	chr4	107.761	9	18924988-19043723	118735
c04b077	chr4	108.981	4121	19070878-20582138	1511260
c05b001	chr5	0	1738	216-995598	995382
c05b002	chr5	0.605	27	1020622-1187717	167095
c05b003	chr5	0.905	6	1213150-1225711	12561
c05b004	chr5	1.205	16	1244699-1314841	70142
c05b005	chr5	1.505	10	1339966-1429437	89471
c05b006	chr5	1.805	2257	1433457-1738443	304986
c05b007	chr5	2.41	12	1749865-1811980	62115
c05b008	chr5	3.015	2	1822990-1823005	15
c05b009	chr5	3.925	223	1838219-1971490	133271
c05b010	chr5	4.225	6	1989135-2024260	35125
c05b011	chr5	5.135	14	2043984-2178966	134982
c05b012	chr5	6.666	1	2320438-2320438	0
c05b013	chr5	7.576	3	2486004-2486015	11
c05b014	chr5	11.408	7	2784202-3011411	227209
c05b015	chr5	14.231	1	3280978-3280978	0
c05b016	chr5	17.054	7	3467948-3561282	93334
c05b017	chr5	18.275	1289	3588550-3757698	169148
c05b018	chr5	18.575	1539	3795435-4058798	263363
c05b019	chr5	19.485	6	4082111-4099318	17207
c05b020	chr5	20.09	4	4108948-4135635	26687
c05b021	chr5	21	9	4191167-4324620	133453
c05b022	chr5	21.3	25	4344616-4584976	240360
c05b023	chr5	21.6	76	4608329-5475061	866732
c05b024	chr5	21.9	40	5539705-5889222	349517
c05b025	chr5	22.375	11	5926737-6001619	74882
c05b026	chr5	22.675	181	6025835-7842438	1816603
c05b027	chr5	22.975	28	7892618-8268329	375711
c05b028	chr5	23.275	7	8286558-8348503	61945
c05b029	chr5	23.575	19	8377252-8650169	272917
c05b030	chr5	23.875	767	8667976-8783175	115199
c05b031	chr5	24.175	253	8783953-8817968	34015
c05b032	chr5	24.475	8	8819232-8849549	30317
c05b033	chr5	25.385	9	8861275-8881909	20634
c05b034	chr5	25.685	9	8890580-8940361	49781
c05b035	chr5	25.985	11	8953140-9015565	62425
c05b036	chr5	26.59	1465	9028968-9182399	153431
c05b037	chr5	27.195	622	9183567-9233718	50151
c05b038	chr5	27.8	1367	9239527-9296070	56543
c05b039	chr5	28.1	5387	9297877-9598210	300333
c05b040	chr5	29.32	19	9600353-9621486	21133
c05b041	chr5	29.925	18	9631203-9691552	60349
c05b042	chr5	30.225	1657	9695652-9821615	125963
c05b043	chr5	30.525	1490	9823743-9899191	75448
c05b044	chr5	30.825	141	9903590-9918627	15037
c05b045	chr5	31.125	372	9919261-9937386	18125
c05b046	chr5	31.425	296	9941997-9980515	38518
c05b047	chr5	31.725	7	9992609-10013365	20756
c05b048	chr5	32.33	5	10044124-10061521	17397
c05b049	chr5	32.935	10	10080414-10099244	18830
c05b050	chr5	33.846	37	10109145-10317740	208595
c05b051	chr5	34.451	2476	10333001-10469068	136067
c05b052	chr5	34.751	8	10471746-10514337	42591
c05b053	chr5	35.661	33	10526044-10769457	243413
c05b054	chr5	36.571	25	10810383-10879768	69385
c05b055	chr5	37.176	13	10890770-10940984	50214
c05b056	chr5	38.086	3	10961182-10976061	14879
c05b057	chr5	38.996	17	10981558-11103867	122309
c05b058	chr5	39.906	3	11115715-11118568	2853
c05b059	chr5	40.816	1032	11137864-11205067	67203
c05b060	chr5	41.726	4	11244011-11277211	33200
c05b061	chr5	42.331	8	11284511-11333328	48817
c05b062	chr5	42.936	588	11356348-11418965	62617
c05b063	chr5	44.157	723	11419526-11487769	68243
c05b064	chr5	44.457	1254	11488667-11567339	78672
c05b065	chr5	45.367	7	11586680-11620469	33789
c05b066	chr5	45.667	58	11658244-11746416	88172
c05b067	chr5	46.577	186	11763798-11808453	44655
c05b068	chr5	46.877	276	11813251-12291354	478103
c05b069	chr5	61.925	31	12320866-12328260	7394
c05b070	chr5	62.225	337	12331186-12382515	51329
c05b071	chr5	62.83	24	12384334-12387939	3605
c05b072	chr5	77.879	57	12389048-12393169	4121
c05b073	chr5	78.789	327	12395895-12415171	19276
c05b074	chr5	79.394	608	12417948-12502660	84712
c05b075	chr5	79.694	375	12505818-12531824	26006
c05b076	chr5	93.246	87	12536729-12547961	11232
c05b077	chr5	93.546	10	12569239-12577499	8260
c05b078	chr5	93.846	2196	12598755-12906537	307782
c05b079	chr5	96.018	4	12928753-12978003	49250
c05b080	chr5	96.623	3395	12987977-14094997	1107020
c05b081	chr5	97.533	3	14115574-14173425	57851
c05b082	chr5	98.138	2	14230197-14258063	27866
c05b083	chr5	99.048	10	14320278-14473292	153014
c05b084	chr5	99.958	1218	14552639-14868934	316295
c05b085	chr5	100.563	112	14883605-14966111	82506
c05b086	chr5	101.168	9	14994566-15043309	48743
c05b087	chr5	102.078	4	15065159-15080660	15501
c05b088	chr5	107.317	10	15122973-15212250	89277
c05b089	chr5	108.227	4	15257423-15261739	4316
c05b090	chr5	109.448	142	15270476-15289975	19499
c05b091	chr5	109.748	9	15318985-15351121	32136
c05b092	chr5	111.599	3537	15373834-15732307	358473
c05b093	chr5	112.204	474	15733082-15920702	187620
c05b094	chr5	113.424	2	15958997-15968499	9502
c05b095	chr5	114.029	8	15995458-16079317	83859
c05b096	chr5	115.249	399	16109032-16282075	173043
c05b097	chr5	116.469	1692	16284178-16584035	299857
c06b001	chr6	0	4064	13365-2324514	2311149
c06b002	chr6	0.605	17	2342287-2516029	173742
c06b003	chr6	1.21	1	2564239-2564239	0
c06b004	chr6	2.12	7	2696907-2723399	26492
c06b005	chr6	2.42	7	2791369-2811829	20460
c06b006	chr6	3.025	17	2816290-2869912	53622
c06b007	chr6	3.63	13	2884448-2945508	61060
c06b008	chr6	4.235	114	2957011-2966388	9377
c06b009	chr6	5.766	12	2989797-3261600	271803
c06b010	chr6	6.066	17	3274169-3454228	180059
c06b011	chr6	6.671	21	3466107-3494566	28459
c06b012	chr6	6.971	236	3496261-3559193	62932
c06b013	chr6	7.271	38	3563129-3579195	16066
c06b014	chr6	7.571	8	3593085-3620675	27590
c06b015	chr6	7.871	1171	3653445-3713594	60149
c06b016	chr6	8.171	8	3719155-3741925	22770
c06b017	chr6	10.022	1	3783366-3783366	0
c06b018	chr6	11.242	580	3818557-4314998	496441
c06b019	chr6	14.065	1750	4336362-4508659	172297
c06b020	chr6	14.365	165	4514967-4549553	34586
c06b021	chr6	17.188	1	4595278-4595278	0
c06b022	chr6	18.408	2050	4651035-5104251	453216
c06b023	chr6	19.013	6	5179626-5264467	84841
c06b024	chr6	19.313	7	5311599-5347534	35935
c06b025	chr6	19.613	11	5383201-5439441	56240
c06b026	chr6	20.218	20	5464733-5635811	171078
c06b027	chr6	21.438	13	5673277-5843711	170434
c06b028	chr6	22.349	24	5862820-5963754	100934
c06b029	chr6	22.649	20	5975946-6227752	251806
c06b030	chr6	23.254	13	6243475-6264204	20729
c06b031	chr6	23.859	1017	6293084-6484897	191813
c06b032	chr6	24.159	263	6486653-6524461	37808
c06b033	chr6	24.459	340	6527522-6568547	41025
c06b034	chr6	24.759	656	6569450-6713696	144246
c06b035	chr6	25.979	6	6850834-6927970	77136
c06b036	chr6	26.279	903	6944221-7057498	113277
c06b037	chr6	26.579	427	7058837-7190165	131328
c06b038	chr6	26.879	240	7190971-7215894	24923
c06b039	chr6	27.179	205	7220435-7283328	62893
c06b040	chr6	27.479	236	7283939-7450559	166620
c06b041	chr6	27.779	6	7486835-7513266	26431
c06b042	chr6	28.384	535	7527584-7695255	167671
c06b043	chr6	28.684	243	7706714-7972449	265735
c06b044	chr6	29.289	68	7996996-8248322	251326
c06b045	chr6	29.589	1875	8346043-8942372	596329
c06b046	chr6	35.928	4	9232609-9301763	69154
c06b047	chr6	36.838	1	9393641-9393641	0
c06b048	chr6	37.443	1	9528736-9528736	0
c06b049	chr6	39.94	3	9827192-9877930	50738
c06b050	chr6	40.545	3	10056963-10088802	31839
c06b051	chr6	41.765	13	10295816-11025235	729419
c06b052	chr6	42.675	2	11174152-11241103	66951
c06b053	chr6	43.28	1	11627690-11627690	0
c06b054	chr6	44.19	1	11970026-11970026	0
c06b055	chr6	44.795	14	12412346-12589693	177347
c06b056	chr6	45.4	1745	12630119-13514621	884502
c06b057	chr6	46.311	10	13539278-13688241	148963
c06b058	chr6	46.611	127	13693619-13866752	173133
c06b059	chr6	47.216	14	13886195-14079963	193768
c06b060	chr6	47.821	541	14103752-14162547	58795
c06b061	chr6	52.348	7	14186869-14454328	267459
c06b062	chr6	53.878	9	14521127-14646988	125861
c06b063	chr6	55.729	107	14721748-14828852	107104
c06b064	chr6	56.029	37	14846496-14997571	151075
c06b065	chr6	57.249	2177	15042807-15255080	212273
c06b066	chr6	57.855	3	15287541-15326754	39213
c06b067	chr6	60.352	12	15369413-15451399	81986
c06b068	chr6	60.652	20	15474554-15684418	209864
c06b069	chr6	61.562	4	15753254-15775409	22155
c06b070	chr6	62.167	9	15802841-15866451	63610
c06b071	chr6	63.387	644	15962005-16011498	49493
c06b072	chr6	63.992	3377	16012278-16418567	406289
c06b073	chr6	64.292	3106	16419216-16644197	224981
c06b074	chr6	64.897	3	16663513-16683720	20207
c06b075	chr6	65.502	11	16699015-16835186	136171
c06b076	chr6	65.802	4073	16858616-17239342	380726
c06b077	chr6	66.102	342	17242699-17351514	108815
c06b078	chr6	67.012	2	17374039-17378868	4829
c06b079	chr6	67.617	13	17407540-17451574	44034
c06b080	chr6	68.222	2	17465609-17475831	10222
c06b081	chr6	68.827	7	17493984-17543836	49852
c06b082	chr6	69.127	6	17559602-17572996	13394
c06b083	chr6	69.427	10	17580713-17667274	86561
c06b084	chr6	70.958	26	17692439-17864802	172363
c06b085	chr6	71.563	11	17871272-17915584	44312
c06b086	chr6	71.863	6	17958420-17990431	32011
c06b087	chr6	72.163	1528	17999554-18087909	88355
c06b088	chr6	72.463	3036	18089462-18306906	217444
c06b089	chr6	72.763	12	18312220-18353974	41754
c06b090	chr6	73.063	15	18358519-18418019	59500
c06b091	chr6	73.363	698	18435033-18490697	55664
c06b092	chr6	73.663	1471	18492332-18582746	90414
c06b093	chr6	73.963	508	18589433-18619288	29855
c06b094	chr6	74.263	16	18626596-18688297	61701
c06b095	chr6	75.483	6	18710363-18744687	34324
c06b096	chr6	76.088	933	18761792-18897018	135226
c06b097	chr6	76.388	219	18897972-18910235	12263
c06b098	chr6	76.688	224	18932072-18987775	55703
c06b099	chr6	76.988	1833	18988501-19128121	139620
c06b100	chr6	77.288	218	19128954-19157833	28879
c06b101	chr6	77.588	3784	19158498-19496249	337751
c06b102	chr6	81.768	28	19501578-19586314	84736
c06b103	chr6	82.068	18	19591921-19624147	32226
c06b104	chr6	82.368	8	19637456-19714810	77354
c06b105	chr6	82.668	15	19718710-19881819	163109
c06b106	chr6	82.968	73	19921295-20293151	371856
c06b107	chr6	84.819	5	20330639-20398285	67646
c06b108	chr6	86.039	6	20451983-20476087	24104
c06b109	chr6	87.259	26	20538636-20765285	226649
c06b110	chr6	87.559	9	20813600-20895710	82110
c06b111	chr6	89.09	5	21038840-21171574	132734
c06b112	chr6	90	3	21254957-21308099	53142
c06b113	chr6	91.53	1175	21456950-21549228	92278
c06b114	chr6	92.75	161	21570526-21595528	25002
c06b115	chr6	93.05	819	21611973-21758084	146111
c06b116	chr6	93.35	2600	21758837-21999076	240239
c06b117	chr6	93.65	1148	21999941-22075672	75731
c06b118	chr6	93.95	733	22076666-22142355	65689
c06b119	chr6	94.25	3967	22143439-22484465	341026
c06b120	chr6	94.855	2	22518135-22539880	21745
c06b121	chr6	95.461	3	22559564-22569777	10213
c06b122	chr6	96.681	6	22608271-22669994	61723
c06b123	chr6	96.981	17	22688605-22932238	243633
c06b124	chr6	97.586	1	22948324-22948324	0
c06b125	chr6	103.925	11	23016929-23199404	182475
c06b126	chr6	104.53	13	23276446-23400416	123970
c06b127	chr6	106.701	13	23478945-23580784	101839
c06b128	chr6	107.001	7	23595614-23636574	40960
c06b129	chr6	107.911	6	23654429-23695922	41493
c06b130	chr6	108.821	11	23723316-23786646	63330
c06b131	chr6	109.121	10	23801072-23854200	53128
c06b132	chr6	110.031	10	23874193-23959920	85727
c06b133	chr6	110.941	6	23969073-24041832	72759
c06b134	chr6	111.241	11	24117246-24233489	116243
c06b135	chr6	111.846	7	24245235-24326853	81618
c06b136	chr6	114.018	688	24351026-25959841	1608815
c07b001	chr7	0	555	9522-4228225	4218703
c07b002	chr7	1.646	3	4239422-4243632	4210
c07b003	chr7	2.251	175	4257824-5313494	1055670
c07b004	chr7	5.084	9	5332060-5457724	125664
c07b005	chr7	5.384	13	5475327-5672949	197622
c07b006	chr7	6.294	9	5721220-5864169	142949
c07b007	chr7	6.899	10	5916880-6014731	97851
c07b008	chr7	7.809	12	6095562-6143935	48373
c07b009	chr7	8.414	72	6196476-6272119	75643
c07b010	chr7	11.98	42	6291062-6727349	436287
c07b011	chr7	12.28	20	6760356-6763415	3059
c07b012	chr7	13.19	8	6785544-6840137	54593
c07b013	chr7	13.49	10	6846283-6905104	58821
c07b014	chr7	14.095	2	6928818-6933343	4525
c07b015	chr7	14.7	2	6950569-6952204	1635
c07b016	chr7	15.61	16	7027027-7173154	146127
c07b017	chr7	16.52	20	7214636-7318428	103792
c07b018	chr7	17.125	4	7325397-7355887	30490
c07b019	chr7	18.346	1397	7375229-7526915	151686
c07b020	chr7	19.256	1792	7527913-7706033	178120
c07b021	chr7	19.556	7	7725228-7767221	41993
c07b022	chr7	20.466	14	7794406-7880922	86516
c07b023	chr7	21.071	12	7898987-8022744	123757
c07b024	chr7	21.676	244	8075770-8390666	314896
c07b025	chr7	22.281	24	8421010-8609560	188550
c07b026	chr7	22.581	7	8639614-8657620	18006
c07b027	chr7	22.881	16	8664872-8867014	202142
c07b028	chr7	24.416	27	8913125-9099247	186122
c07b029	chr7	24.716	27	9120723-9307304	186581
c07b030	chr7	25.321	11	9320770-9362503	41733
c07b031	chr7	25.621	8	9376424-9430059	53635
c07b032	chr7	25.921	13	9443430-9527907	84477
c07b033	chr7	26.221	6	9562284-9626012	63728
c07b034	chr7	27.447	1	9672113-9672113	0
c07b035	chr7	28.052	3459	9707129-10043559	336430
c07b036	chr7	28.657	135	10051027-10370406	319379
c07b037	chr7	31.239	1	10633512-10633512	0
c07b038	chr7	35.072	18	11409045-11677396	268351
c07b039	chr7	35.982	1	11754849-11754849	0
c07b040	chr7	38.153	2332	11902621-12410731	508110
c07b041	chr7	38.758	10	12435073-12515290	80217
c07b042	chr7	39.668	12	12568480-12729017	160537
c07b043	chr7	40.273	5	12802487-12937308	134821
c07b044	chr7	40.878	89	12988134-13026190	38056
c07b045	chr7	41.178	1	13121692-13121692	0
c07b046	chr7	42.088	11	13232818-13483282	250464
c07b047	chr7	42.388	203	13520874-13566505	45631
c07b048	chr7	43.298	3	13596786-13616731	19945
c07b049	chr7	43.903	9	13711679-13801667	89988
c07b050	chr7	45.124	5	13837942-13912638	74696
c07b051	chr7	45.729	2	13918947-13923790	4843
c07b052	chr7	46.639	7	13965307-13991453	26146
c07b053	chr7	46.939	7	14011329-14018284	6955
c07b054	chr7	47.239	8	14086895-14216736	129841
c07b055	chr7	48.769	3	14292842-14318926	26084
c07b056	chr7	50.3	25	14357221-14532750	175529
c07b057	chr7	51.52	6	14556800-14606450	49650
c07b058	chr7	55.011	1118	14647220-16747104	2099884
c08b001	chr8	0	9587	7604-2447577	2439973
c08b002	chr8	0.3	37	2477626-2510155	32529
c08b003	chr8	1.52	6	2546499-2661961	115462
c08b004	chr8	2.43	10	2700767-2741611	40844
c08b005	chr8	3.34	1	2804253-2804253	0
c08b006	chr8	3.945	1	2829587-2829587	0
c08b007	chr8	4.551	1	2858966-2858966	0
c08b008	chr8	5.156	15	2887525-2939756	52231
c08b009	chr8	5.761	46	2968923-3030643	61720
c08b010	chr8	6.061	25	3033782-3113200	79418
c08b011	chr8	8.232	8	3232722-3395260	162538
c08b012	chr8	8.532	8	3419552-3453891	34339
c08b013	chr8	9.442	6	3490382-3527026	36644
c08b014	chr8	10.352	2	3538334-3538848	514
c08b015	chr8	11.262	3	3570249-3601226	30977
c08b016	chr8	11.867	6	3629108-3681875	52767
c08b017	chr8	12.472	5	3704856-3776747	71891
c08b018	chr8	13.077	3	3781357-3797679	16322
c08b019	chr8	13.682	15	3802905-3884915	82010
c08b020	chr8	14.592	9	3894494-3987853	93359
c08b021	chr8	15.813	1	4016527-4016527	0
c08b022	chr8	16.418	10	4043308-4112520	69212
c08b023	chr8	17.023	7	4137931-4206133	68202
c08b024	chr8	17.323	18	4238171-4334828	96657
c08b025	chr8	17.623	13	4355346-4399109	43763
c08b026	chr8	18.843	10	4420469-4522515	102046
c08b027	chr8	19.143	7	4543760-4565459	21699
c08b028	chr8	19.748	7	4569888-4595647	25759
c08b029	chr8	20.658	8	4609703-4639598	29895
c08b030	chr8	21.263	19	4656127-4774644	118517
c08b031	chr8	21.868	18	4797531-4893357	95826
c08b032	chr8	22.473	21	4907925-5041494	133569
c08b033	chr8	24.004	17	5050263-5129295	79032
c08b034	chr8	24.609	42	5152708-5357505	204797
c08b035	chr8	25.214	73	5367768-5900891	533123
c08b036	chr8	25.819	8	5949700-6007073	57373
c08b037	chr8	26.424	68	6020504-6231664	211160
c08b038	chr8	26.724	222	6233475-6276118	42643
c08b039	chr8	27.024	10	6280252-6328543	48291
c08b040	chr8	37.379	4291	6362381-7153357	790976
c08b041	chr8	38.29	1392	7228390-8885467	1657077
c08b042	chr8	38.59	4830	8906510-10567221	1660711
c08b043	chr8	38.89	4224	10607289-11904756	1297467
c08b044	chr8	39.495	764	11905481-12003261	97780
c08b045	chr8	42.328	155	12003838-12017435	13597
c08b046	chr8	43.863	5	12019253-12022226	2973
c08b047	chr8	44.773	20	12025647-12084314	58667
c08b048	chr8	46.629	1478	12091853-12254526	162673
c08b049	chr8	47.539	13	12291950-12357911	65961
c08b050	chr8	47.839	12	12389293-12480334	91041
c08b051	chr8	48.749	809	12496985-12607758	110773
c08b052	chr8	49.049	779	12608673-12688796	80123
c08b053	chr8	49.349	1069	12689538-12820796	131258
c08b054	chr8	49.649	16	12835743-12871473	35730
c08b055	chr8	49.949	23	12887301-12979987	92686
c08b056	chr8	50.249	186	12999878-13032407	32529
c08b057	chr8	50.549	236	13033611-13057911	24300
c08b058	chr8	50.849	1098	13058508-13213657	155149
c08b059	chr8	51.759	452	13227317-13310239	82922
c08b060	chr8	52.059	11	13325003-13427861	102858
c08b061	chr8	53.915	3	13580954-13643686	62732
c08b062	chr8	54.52	1	13684701-13684701	0
c08b063	chr8	55.43	2	13731717-13773888	42171
c08b064	chr8	56.34	5	13806063-13816845	10782
c08b065	chr8	57.566	559	13827203-14168670	341467
c08b066	chr8	57.866	30	14175555-14304980	129425
c08b067	chr8	58.776	4	14342881-14360303	17422
c08b068	chr8	59.686	258	14374347-14657738	283391
c08b069	chr8	59.986	2	14663087-14670023	6936
c08b070	chr8	61.516	4	14694276-14700475	6199
c08b071	chr8	63.047	19	14710927-14799673	88746
c08b072	chr8	63.347	16	14805078-14887487	82409
c08b073	chr8	63.952	2450	14897226-15058944	161718
c08b074	chr8	65.803	362	15059858-15132602	72744
c08b075	chr8	66.103	472	15133441-15282169	148728
c08b076	chr8	67.323	2	15360377-15366856	6479
c08b077	chr8	69.174	4	15648787-16406758	757971
c08b078	chr8	72.664	22	16907765-17051858	144093
c08b079	chr8	73.575	460	17067175-17291366	224191
c08b080	chr8	74.485	4	17321675-17336591	14916
c08b081	chr8	75.09	2	17348862-17350671	1809
c08b082	chr8	75.695	1163	17384237-17559373	175136
c08b083	chr8	75.995	7	17579551-17597473	17922
c08b084	chr8	76.905	15	17659026-17839486	180460
c08b085	chr8	77.205	7	17863374-17940277	76903
c08b086	chr8	78.115	11	17984819-18083238	98419
c08b087	chr8	78.415	6	18117739-18198304	80565
c08b088	chr8	79.02	19	18229904-18386870	156966
c08b089	chr8	79.625	4	18406501-18463331	56830
c08b090	chr8	80.535	4	18484591-18546598	62007
c08b091	chr8	81.14	13	18566628-18653110	86482
c08b092	chr8	81.745	2492	18679770-18880447	200677
c08b093	chr8	82.965	3	18902126-18948763	46637
c08b094	chr8	83.57	6	18997221-19127706	130485
c08b095	chr8	83.87	7	19131412-19238380	106968
c08b096	chr8	84.781	7	19282550-19345974	63424
c08b097	chr8	85.081	8	19392238-19444667	52429
c08b098	chr8	85.686	5	19473130-19493545	20415
c08b099	chr8	86.911	3	19523410-19549974	26564
c08b100	chr8	87.516	14	19595262-19926146	330884
c08b101	chr8	88.121	8	19952934-20124780	171846
c08b102	chr8	88.726	3	20159269-20203591	44322
c08b103	chr8	89.636	7	20278228-20586384	308156
c08b104	chr8	89.936	7	20614191-20827624	213433
c08b105	chr8	90.846	14	20867003-20965846	98843
c08b106	chr8	91.146	9	21010717-21065330	54613
c08b107	chr8	91.446	8	21114914-21212608	97694
c08b108	chr8	92.051	15	21230463-21441220	210757
c08b109	chr8	92.351	292	21446450-21474741	28291
c08b110	chr8	92.651	7	21486864-21544171	57307
c08b111	chr8	94.823	26	21574515-21709962	135447
c08b112	chr8	100.791	4	21832652-22109691	277039
c08b113	chr8	101.396	568	22306012-22597320	291308
c08b114	chr8	101.696	240	22598531-22869655	271124
c08b115	chr8	103.547	451	22921427-23527230	605803
c08b116	chr8	103.847	6	23556481-23732074	175593
c08b117	chr8	106.67	3	23768993-23798110	29117
c08b118	chr8	110.16	3	23816651-23822713	6062
c08b119	chr8	111.07	2660	23855944-26176118	2320174
c09b001	chr9	0	2566	18400-1581725	1563325
c09b002	chr9	1.22	2	1677641-1768485	90844
c09b003	chr9	2.44	95	1839863-1893597	53734
c09b004	chr9	3.046	15	1929914-1934035	4121
c09b005	chr9	3.651	4	1961646-2047942	86296
c09b006	chr9	5.181	41	2120597-2501168	380571
c09b007	chr9	9.361	12	2507531-2517328	9797
c09b008	chr9	10.271	2	2519792-2525770	5978
c09b009	chr9	13.094	3	2547222-2554233	7011
c09b010	chr9	13.699	14	2580996-2643920	62924
c09b011	chr9	14.304	15	2677046-2848773	171727
c09b012	chr9	15.524	7	2865044-2911654	46610
c09b013	chr9	16.744	14	2966550-3052388	85838
c09b014	chr9	17.349	14	3077544-3190214	112670
c09b015	chr9	18.57	723	3263791-3341222	77431
c09b016	chr9	18.87	89	3342245-3349762	7517
c09b017	chr9	19.17	103	3350784-3362609	11825
c09b018	chr9	19.775	873	3364260-3557803	193543
c09b019	chr9	20.075	3709	3558857-3905115	346258
c09b020	chr9	20.68	2031	3905946-4038411	132465
c09b021	chr9	20.98	1834	4039820-4193093	153273
c09b022	chr9	21.89	2	4261308-4294435	33127
c09b023	chr9	25.044	10	4362073-4425646	63573
c09b024	chr9	26.264	688	4435422-4740246	304824
c09b025	chr9	27.174	6	4765533-4833063	67530
c09b026	chr9	28.084	3	4855514-4896147	40633
c09b027	chr9	28.995	3	4924169-4943677	19508
c09b028	chr9	29.6	9	5007175-5075242	68067
c09b029	chr9	30.205	3	5086123-5111931	25808
c09b030	chr9	31.425	2	5139078-5140539	1461
c09b031	chr9	32.335	8	5169409-5222351	52942
c09b032	chr9	32.635	1176	5244472-5451709	207237
c09b033	chr9	34.165	133	5471853-5662501	190648
c09b034	chr9	35.386	25	5677542-5871079	193537
c09b035	chr9	35.686	9	5880033-5950538	70505
c09b036	chr9	35.986	1188	5958007-6070874	112867
c09b037	chr9	36.286	6	6073138-6140308	67170
c09b038	chr9	37.506	258	6156624-6303424	146800
c09b039	chr9	38.416	693	6304091-6353958	49867
c09b040	chr9	38.716	361	6355064-6386457	31393
c09b041	chr9	39.501	15620	6392730-7874108	1481378
c09b042	chr9	40.716	12	7880754-7935216	54462
c09b043	chr9	41.016	16	7943626-8045429	101803
c09b044	chr9	41.616	47	8058189-8174908	116719
c09b045	chr9	41.916	423	8177366-8197840	20474
c09b046	chr9	42.216	214	8198757-8399284	200527
c09b047	chr9	43.126	14	8407184-8476756	69572
c09b048	chr9	43.606	17	8485248-8606161	120913
c09b049	chr9	44.517	10	8631824-8657315	25491
c09b050	chr9	45.427	22	8670521-8762055	91534
c09b051	chr9	46.032	12	8769703-8867510	97807
c09b052	chr9	47.092	2	8900224-8915923	15699
c09b053	chr9	47.697	7	8938184-9001388	63204
c09b054	chr9	48.607	11	9021684-9157477	135793
c09b055	chr9	48.907	25	9161351-9324974	163623
c09b056	chr9	49.207	8	9331889-9392409	60520
c09b057	chr9	49.812	2	9403237-9409532	6295
c09b058	chr9	50.417	24	9421516-9532504	110988
c09b059	chr9	51.327	10	9546878-9592286	45408
c09b060	chr9	51.627	8	9600396-9626293	25897
c09b061	chr9	52.537	8	9652889-9690719	37830
c09b062	chr9	52.837	77	9711183-10213220	502037
c09b063	chr9	53.137	6	10218966-10249189	30223
c09b064	chr9	53.437	14	10261044-10322246	61202
c09b065	chr9	53.737	33	10335210-10585001	249791
c09b066	chr9	54.342	11	10588695-10639399	50704
c09b067	chr9	55.563	52	10652034-10957213	305179
c09b068	chr9	56.168	61	10963460-11340870	377410
c09b069	chr9	56.468	6	11373881-11405332	31451
c09b070	chr9	56.768	28	11437606-11608063	170457
c09b071	chr9	57.068	15	11638512-11731768	93256
c09b072	chr9	57.978	20	11758062-11872631	114569
c09b073	chr9	58.278	46	11878172-12159735	281563
c09b074	chr9	58.883	18	12169692-12275292	105600
c09b075	chr9	59.793	4	12285391-12294005	8614
c09b076	chr9	60.398	27	12301136-12407320	106184
c09b077	chr9	61.003	10	12421382-12556865	135483
c09b078	chr9	61.608	15	12562515-12696325	133810
c09b079	chr9	61.908	6	12731976-12787720	55744
c09b080	chr9	62.208	8	12803004-12817047	14043
c09b081	chr9	62.508	26	12826356-12918897	92541
c09b082	chr9	63.113	4	12926537-12941669	15132
c09b083	chr9	63.718	6	12983597-13005297	21700
c09b084	chr9	64.018	6	13034189-13056422	22233
c09b085	chr9	64.623	14	13060630-13161793	101163
c09b086	chr9	65.843	18	13202355-13283746	81391
c09b087	chr9	66.143	12	13289657-13384984	95327
c09b088	chr9	67.053	21	13401719-13505942	104223
c09b089	chr9	67.658	11	13519428-13586319	66891
c09b090	chr9	67.958	7	13591501-13640837	49336
c09b091	chr9	68.258	26	13644028-13803173	159145
c09b092	chr9	68.558	59	13819620-14227670	408050
c09b093	chr9	69.163	10	14245526-14319097	73571
c09b094	chr9	69.463	8	14334008-14352911	18903
c09b095	chr9	69.763	11	14360488-14400820	40332
c09b096	chr9	70.674	6	14420011-14464519	44508
c09b097	chr9	70.974	11	14480255-14604694	124439
c09b098	chr9	71.274	13	14612139-14666168	54029
c09b099	chr9	71.879	9	14676608-14745224	68616
c09b100	chr9	73.099	11	14788102-14908972	120870
c09b101	chr9	74.629	10	14929524-14987267	57743
c09b102	chr9	75.234	6	15024242-15051806	27564
c09b103	chr9	75.839	11	15077572-15122250	44678
c09b104	chr9	76.139	11	15129059-15176176	47117
c09b105	chr9	76.744	8	15192214-15215941	23727
c09b106	chr9	77.349	17	15223043-15414705	191662
c09b107	chr9	77.954	13	15443891-15592187	148296
c09b108	chr9	78.254	23	15640272-15794314	154042
c09b109	chr9	80.105	10	15843021-15954352	111331
c09b110	chr9	80.405	2748	15973937-16206501	232564
c09b111	chr9	81.01	23	16208598-16384840	176242
c09b112	chr9	81.31	13	16400404-16576137	175733
c09b113	chr9	90.813	4	17234533-17315208	80675
c09b114	chr9	91.418	512	17688233-22730955	5042722
c10b001	chr10	0	292	407-1073879	1073472
c10b002	chr10	2.823	2	1078297-1079092	795
c10b003	chr10	4.674	2	1089301-1090214	913
c10b004	chr10	5.279	6	1112611-1149079	36468
c10b005	chr10	6.189	7	1157037-1204949	47912
c10b006	chr10	7.099	1162	1304984-1518786	213802
c10b007	chr10	8.009	7	1547196-1598062	50866
c10b008	chr10	8.614	7	1615321-1658852	43531
c10b009	chr10	9.219	18	1682986-1961838	278852
c10b010	chr10	9.519	8	1979299-2016186	36887
c10b011	chr10	10.124	17	2018762-2120340	101578
c10b012	chr10	10.729	1	2134798-2134798	0
c10b013	chr10	11.334	7	2156547-2222236	65689
c10b014	chr10	11.634	6	2243237-2295945	52708
c10b015	chr10	11.934	11	2328704-2455089	126385
c10b016	chr10	12.234	6	2509329-2558955	49626
c10b017	chr10	12.534	15	2587725-2697959	110234
c10b018	chr10	13.139	23	2713539-2916965	203426
c10b019	chr10	14.67	5	2978617-3046103	67486
c10b020	chr10	16.2	10	3080602-3123898	43296
c10b021	chr10	16.805	5	3145799-3157814	12015
c10b022	chr10	17.41	17	3169859-3263083	93224
c10b023	chr10	18.015	10	3292290-3355931	63641
c10b024	chr10	19.236	3	3416914-3452405	35491
c10b025	chr10	20.146	398	3553913-3671314	117401
c10b026	chr10	20.751	11	3688014-3753837	65823
c10b027	chr10	22.281	247	3782081-3831198	49117
c10b028	chr10	22.581	16	3838366-3928108	89742
c10b029	chr10	23.491	6	4000980-4038234	37254
c10b030	chr10	23.791	8	4041931-4080986	39055
c10b031	chr10	24.091	10	4085838-4138494	52656
c10b032	chr10	24.696	48	4183184-4300866	117682
c10b033	chr10	25.917	10	4325938-4376236	50298
c10b034	chr10	26.217	7	4381231-4409067	27836
c10b035	chr10	26.822	5	4437268-4497442	60174
c10b036	chr10	27.732	12	4516418-4581635	65217
c10b037	chr10	28.032	1	4593172-4593172	0
c10b038	chr10	28.637	3	4602237-4612217	9980
c10b039	chr10	29.242	14	4622752-4766040	143288
c10b040	chr10	29.847	12	4802533-4901040	98507
c10b041	chr10	30.757	8	4909048-4927613	18565
c10b042	chr10	31.057	19	4928859-4976276	47417
c10b043	chr10	31.357	30	4981856-5131780	149924
c10b044	chr10	31.657	9	5150576-5219225	68649
c10b045	chr10	31.957	14	5223357-5284371	61014
c10b046	chr10	32.257	10	5304858-5370243	65385
c10b047	chr10	33.167	38	5399228-5696699	297471
c10b048	chr10	33.772	12	5808564-6094782	286218
c10b049	chr10	34.682	29	6191452-6507216	315764
c10b050	chr10	34.982	70	6532630-6896971	364341
c10b051	chr10	35.282	21	6926133-7029968	103835
c10b052	chr10	35.582	7	7051476-7073906	22430
c10b053	chr10	36.187	44	7090917-7333695	242778
c10b054	chr10	36.792	36	7364554-7657491	292937
c10b055	chr10	37.092	83	7664375-8335276	670901
c10b056	chr10	37.392	138	8347908-9665954	1318046
c10b057	chr10	37.692	31	9681652-9983586	301934
c10b058	chr10	37.992	8	9997038-10020426	23388
c10b059	chr10	38.292	9	10026366-10087219	60853
c10b060	chr10	39.823	15	10106343-10251626	145283
c10b061	chr10	40.733	52	10288800-10712582	423782
c10b062	chr10	41.338	10	10797295-10963524	166229
c10b063	chr10	41.638	13	10977797-11024508	46711
c10b064	chr10	41.938	99	11032301-11213630	181329
c10b065	chr10	42.238	30	11215314-11340321	125007
c10b066	chr10	42.843	8	11369104-11406145	37041
c10b067	chr10	43.753	2	11423693-11438477	14784
c10b068	chr10	44.358	9	11451837-11508696	56859
c10b069	chr10	44.963	5	11511622-11550164	38542
c10b070	chr10	45.568	11	11556568-11626424	69856
c10b071	chr10	45.868	7	11650750-11662997	12247
c10b072	chr10	46.168	14	11665314-11760066	94752
c10b073	chr10	47.078	10	11765801-11822449	56648
c10b074	chr10	47.683	19	11852355-11987556	135201
c10b075	chr10	48.288	228	12026632-12179410	152778
c10b076	chr10	49.198	2059	12201623-12436546	234923
c10b077	chr10	49.498	1087	12438544-12485722	47178
c10b078	chr10	49.798	843	12488477-12556328	67851
c10b079	chr10	50.403	1416	12587163-12668670	81507
c10b080	chr10	50.703	4019	12669518-12968420	298902
c10b081	chr10	51.929	2	13038904-13100383	61479
c10b082	chr10	52.534	1319	13146111-13345903	199792
c10b083	chr10	53.444	1822	13352222-13494303	142081
c10b084	chr10	53.744	1386	13494857-13568531	73674
c10b085	chr10	54.044	726	13573674-13638177	64503
c10b086	chr10	54.344	1060	13663715-13745994	82279
c10b087	chr10	54.644	6985	13747011-14224053	477042
c10b088	chr10	54.944	780	14224818-14303345	78527
c10b089	chr10	55.549	276	14312653-14830784	518131
c10b090	chr10	55.849	4552	14837231-15211293	374062
c10b091	chr10	56.454	77	15275365-15479240	203875
c10b092	chr10	86.366	296	15515589-15553125	37536
c10b093	chr10	112.063	3	15575819-15591699	15880
c10b094	chr10	114.239	10	15620467-15941268	320801
c10b095	chr10	114.844	386	15998273-16322372	324099
c10b096	chr10	115.144	16	16359211-16655067	295856
c10b097	chr10	116.054	13	16695666-16849714	154048
c10b098	chr10	116.839	3	16855931-16858792	2861
c10b099	chr10	118.695	4	16885309-16896502	11193
c10b100	chr10	119.3	1485	16911976-17098139	186163
c10b101	chr10	119.6	841	17099037-17219667	120630
c10b102	chr10	120.51	175	17226587-17284881	58294
c10b103	chr10	121.42	5	17328724-17354325	25601
c10b104	chr10	122.645	3	17378702-17397612	18910
c10b105	chr10	123.251	1707	17428802-19465195	2036393
c11b001	chr11	0	12106	1083-1680753	1679670
c11b002	chr11	0.91	12	1695709-1767721	72012
c11b003	chr11	1.21	18	1779827-1903199	123372
c11b004	chr11	1.815	25	1922965-2056610	133645
c11b005	chr11	2.725	31	2064649-2229907	165258
c11b006	chr11	3.025	10	2250037-2292260	42223
c11b007	chr11	3.325	9	2311851-2355090	43239
c11b008	chr11	3.625	8	2360559-2393819	33260
c11b009	chr11	4.23	17	2403629-2495345	91716
c11b010	chr11	5.456	13	2499503-2641471	141968
c11b011	chr11	5.756	7	2652408-2685613	33205
c11b012	chr11	6.056	18	2700723-2818616	117893
c11b013	chr11	6.356	6	2837200-2876017	38817
c11b014	chr11	6.656	34	2882102-3047931	165829
c11b015	chr11	6.956	10	3052110-3096775	44665
c11b016	chr11	7.256	8	3123334-3203214	79880
c11b017	chr11	7.861	12	3215717-3244503	28786
c11b018	chr11	8.466	11	3264167-3320344	56177
c11b019	chr11	8.766	99	3323232-3796305	473073
c11b020	chr11	9.551	14	3804718-3887838	83120
c11b021	chr11	9.851	168	3892462-5005823	1113361
c11b022	chr11	11.071	50	5023159-5405214	382055
c11b023	chr11	11.981	20	5428793-5499911	71118
c11b024	chr11	12.891	38	5520647-5771207	250560
c11b025	chr11	13.191	13	5790692-5863500	72808
c11b026	chr11	13.796	8	5883246-5946025	62779
c11b027	chr11	14.096	12	5956883-5996640	39757
c11b028	chr11	15.006	5	6003565-6016108	12543
c11b029	chr11	15.611	26	6031152-6145291	114139
c11b030	chr11	16.216	12	6163596-6216434	52838
c11b031	chr11	16.516	15	6220118-6312080	91962
c11b032	chr11	16.816	10	6316614-6357028	40414
c11b033	chr11	18.037	24	6373144-6490778	117634
c11b034	chr11	18.642	22	6498958-6601774	102816
c11b035	chr11	19.552	20	6625171-6736108	110937
c11b036	chr11	22.049	3	6788814-6800741	11927
c11b037	chr11	22.654	10	6816395-6901011	84616
c11b038	chr11	23.259	13	6920199-7020139	99940
c11b039	chr11	23.559	10	7046001-7114874	68873
c11b040	chr11	24.164	165	7128278-7238762	110484
c11b041	chr11	24.769	1111	7239393-7351192	111799
c11b042	chr11	25.069	26	7366560-7400165	33605
c11b043	chr11	25.369	21	7418465-7601911	183446
c11b044	chr11	25.974	12	7612396-7659932	47536
c11b045	chr11	26.884	4093	7677344-8004486	327142
c11b046	chr11	27.184	2304	8005446-8226163	220717
c11b047	chr11	27.484	3787	8244814-8496617	251803
c11b048	chr11	28.394	47	8507323-8535033	27710
c11b049	chr11	28.999	8	8562472-8666906	104434
c11b050	chr11	30.219	1125	8680469-8833331	152862
c11b051	chr11	32.07	18	8895889-9077940	182051
c11b052	chr11	33.601	16	9090960-9248455	157495
c11b053	chr11	34.821	465	9334066-9481630	147564
c11b054	chr11	36.672	1	9606844-9606844	0
c11b055	chr11	37.582	204	9682106-9708701	26595
c11b056	chr11	38.802	20	9782176-10038692	256516
c11b057	chr11	39.712	6	10064087-10094368	30281
c11b058	chr11	40.012	49	10105222-10116543	11321
c11b059	chr11	40.617	432	10149419-10405700	256281
c11b060	chr11	40.917	18	10411418-10436898	25480
c11b061	chr11	41.217	8	10464421-10589422	125001
c11b062	chr11	42.127	390	10688364-10790032	101668
c11b063	chr11	42.732	1000	10806254-10921357	115103
c11b064	chr11	43.032	89	10922022-10941071	19049
c11b065	chr11	43.637	35	10948628-11017939	69311
c11b066	chr11	44.548	3	11049347-11103504	54157
c11b067	chr11	45.458	183	11122572-11187136	64564
c11b068	chr11	46.368	11	11188956-11200857	11901
c11b069	chr11	46.668	8	11205718-11215197	9479
c11b070	chr11	47.273	10	11217518-11269510	51992
c11b071	chr11	50.437	2	11322142-11331453	9311
c11b072	chr11	56.776	22	11377553-11395025	17472
c11b073	chr11	57.076	515	11401148-11493530	92382
c11b074	chr11	59.578	4	11557096-11589902	32806
c11b075	chr11	60.488	46	11624244-11703521	79277
c11b076	chr11	60.788	8	11736474-11798831	62357
c11b077	chr11	61.088	9	11814603-11847629	33026
c11b078	chr11	61.693	362	11862739-11936249	73510
c11b079	chr11	62.298	225	11937356-11995826	58470
c11b080	chr11	62.598	8	11997193-12000714	3521
c11b081	chr11	62.898	1525	12011804-12311397	299593
c11b082	chr11	63.198	2675	12312890-12574316	261426
c11b083	chr11	63.803	610	12574890-12636301	61411
c11b084	chr11	64.103	796	12642988-12745985	102997
c11b085	chr11	65.639	4926	12754717-14047173	1292456
c12b001	chr12	0	732	3014-1616583	1613569
c12b002	chr12	0.3	22	1625541-1757161	131620
c12b003	chr12	0.905	2	1763247-1769325	6078
c12b004	chr12	1.38	4	1780514-1785435	4921
c12b005	chr12	2.29	181	1810062-1853415	43353
c12b006	chr12	2.59	11	1856253-1868692	12439
c12b007	chr12	2.89	13	1877423-1943879	66456
c12b008	chr12	3.19	7	1946417-1987225	40808
c12b009	chr12	3.795	11	2009506-2124194	114688
c12b010	chr12	4.095	3098	2156644-2387990	231346
c12b011	chr12	4.395	10343	2390962-3051668	660706
c12b012	chr12	4.695	1290	3052318-3143656	91338
c12b013	chr12	5.175	24	3150263-3346870	196607
c12b014	chr12	6.085	3305	3368052-3609964	241912
c12b015	chr12	6.385	870	3610906-3661119	50213
c12b016	chr12	6.985	564	3663068-3739500	76432
c12b017	chr12	7.895	21	3758547-3849599	91052
c12b018	chr12	9.741	34	3863144-4006605	143461
c12b019	chr12	10.341	11	4014477-4048130	33653
c12b020	chr12	11.251	12	4080782-4155469	74687
c12b021	chr12	11.851	61	4165789-4678585	512796
c12b022	chr12	12.151	271	4693315-5968352	1275037
c12b023	chr12	13.062	106	5973449-6456503	483054
c12b024	chr12	13.972	93	6481676-7187374	705698
c12b025	chr12	14.447	1	7192878-7192878	0
c12b026	chr12	22.326	1	7216725-7216725	0
c12b027	chr12	22.931	1	7259676-7259676	0
c12b028	chr12	32.434	14	7342424-7486220	143796
c12b029	chr12	33.965	762	7518809-7563840	45031
c12b030	chr12	34.57	1475	7565265-7671324	106059
c12b031	chr12	34.87	12	7682808-7763382	80574
c12b032	chr12	35.78	1	7815047-7815047	0
c12b033	chr12	36.69	4	7882136-7921622	39486
c12b034	chr12	37.295	28	7988987-8162153	173166
c12b035	chr12	38.205	6	8171143-8222465	51322
c12b036	chr12	39.115	10	8232028-8274603	42575
c12b037	chr12	39.415	8	8292266-8321352	29086
c12b038	chr12	40.02	2	8392183-8403806	11623
c12b039	chr12	40.93	10	8462647-8501784	39137
c12b040	chr12	41.535	14	8533496-8648752	115256
c12b041	chr12	41.835	23	8664492-8696579	32087
c12b042	chr12	42.135	142	8712291-8780413	68122
c12b043	chr12	42.435	137	8781052-8881031	99979
c12b044	chr12	43.345	8	8927309-8997522	70213
c12b045	chr12	44.255	6	9025633-9080287	54654
c12b046	chr12	45.165	9	9130131-9259832	129701
c12b047	chr12	45.771	4	9322021-9366877	44856
c12b048	chr12	46.681	6	9504252-9603249	98997
c12b049	chr12	47.901	14	9660595-9730800	70205
c12b050	chr12	48.811	4	9790498-9841133	50635
c12b051	chr12	49.721	3	9945788-9951396	5608
c12b052	chr12	51.572	1	10154134-10154134	0
c12b053	chr12	52.177	1	10219163-10219163	0
c12b054	chr12	53.707	866	10359684-10504899	145215
c12b055	chr12	54.312	13	10517730-10643660	125930
c12b056	chr12	55.533	9	10655740-10751423	95683
c12b057	chr12	56.443	16	10755321-11046624	291303
c12b058	chr12	57.048	9	11078096-11214699	136603
c12b059	chr12	58.899	9	11386441-11525868	139427
c12b060	chr12	59.199	12	11539936-11587619	47683
c12b061	chr12	60.109	132	11625849-11669853	44004
c12b062	chr12	60.409	1143	11670981-11851349	180368
c12b063	chr12	60.709	2221	11854724-12260546	405822
c12b064	chr12	61.009	2012	12263451-12457110	193659
c12b065	chr12	61.614	1001	12475915-12661938	186023
c12b066	chr12	62.524	15	12676429-12800240	123811
c12b067	chr12	63.744	6	12848424-12914693	66269
c12b068	chr12	64.349	4	12953066-12969194	16128
c12b069	chr12	65.259	15	13003638-13109652	106014
c12b070	chr12	66.169	6	13136094-13174123	38029
c12b071	chr12	67.079	9	13204979-13238952	33973
c12b072	chr12	67.685	11	13269431-13435036	165605
c12b073	chr12	68.905	6	13447102-13542555	95453
c12b074	chr12	69.51	13	13574919-13756961	182042
c12b075	chr12	70.115	15	13777705-13934023	156318
c12b076	chr12	71.025	6	13973487-13990042	16555
c12b077	chr12	71.325	607	14001575-16159336	2157761
c13b001	chr13	0	4173	6143-1446626	1440483
c13b002	chr13	0.605	1	1476844-1476844	0
c13b003	chr13	1.83	15	1500941-1621677	120736
c13b004	chr13	2.13	32	1639653-1856381	216728
c13b005	chr13	2.43	31	1880364-2177625	297261
c13b006	chr13	3.035	80	2232268-2725585	493317
c13b007	chr13	3.335	16	2739075-2856663	117588
c13b008	chr13	3.635	108	2872815-4292775	1419960
c13b009	chr13	3.935	64	4298073-5246118	948045
c13b010	chr13	4.235	16	5258690-5355517	96827
c13b011	chr13	5.145	2	5441722-5445590	3868
c13b012	chr13	6.056	9	5467498-5544150	76652
c13b013	chr13	6.966	3	5558802-5575250	16448
c13b014	chr13	7.571	11	5595323-5721741	126418
c13b015	chr13	8.176	8	5739556-5761662	22106
c13b016	chr13	8.781	9	5804048-5873887	69839
c13b017	chr13	9.691	1	5913670-5913670	0
c13b018	chr13	11.226	15	5958185-6125545	167360
c13b019	chr13	11.526	16	6160401-6253637	93236
c13b020	chr13	12.436	569	6290114-6523865	233751
c13b021	chr13	12.736	281	6524844-6641690	116846
c13b022	chr13	16.227	303	6738210-6861008	122798
c13b023	chr13	17.447	600	6906118-7038210	132092
c13b024	chr13	18.357	8	7049777-7080648	30871
c13b025	chr13	19.268	7	7118894-7141200	22306
c13b026	chr13	19.568	27	7172573-7460348	287775
c13b027	chr13	20.478	1	7495377-7495377	0
c13b028	chr13	22.008	3	7572758-7602843	30085
c13b029	chr13	22.918	11	7636171-7837873	201702
c13b030	chr13	23.523	14	7853702-7964640	110938
c13b031	chr13	24.743	18	7979079-8060967	81888
c13b032	chr13	25.348	14	8069085-8139512	70427
c13b033	chr13	25.648	3191	8149650-8335338	185688
c13b034	chr13	25.949	228	8336427-8385503	49076
c13b035	chr13	26.859	5	8447508-8509754	62246
c13b036	chr13	27.464	6	8521614-8591323	69709
c13b037	chr13	28.069	14	8655546-8852210	196664
c13b038	chr13	29.289	1	8881360-8881360	0
c13b039	chr13	29.894	8	8962650-9005007	42357
c13b040	chr13	30.194	7	9018304-9029085	10781
c13b041	chr13	30.494	3544	9051008-9350139	299131
c13b042	chr13	30.794	8	9359986-9420967	60981
c13b043	chr13	31.094	275	9439965-9496512	56547
c13b044	chr13	31.699	8	9520786-9559380	38594
c13b045	chr13	31.999	12	9567987-9616392	48405
c13b046	chr13	32.299	121	9635210-9709261	74051
c13b047	chr13	32.599	503	9720473-9808728	88255
c13b048	chr13	32.899	16	9823588-9891961	68373
c13b049	chr13	33.504	14	9902946-9935247	32301
c13b050	chr13	33.804	14	9951207-10094528	143321
c13b051	chr13	34.409	14	10120997-10159604	38607
c13b052	chr13	34.709	10	10169522-10241050	71528
c13b053	chr13	35.314	134	10255890-10299656	43766
c13b054	chr13	35.614	1736	10309573-10406894	97321
c13b055	chr13	35.914	190	10407805-10465351	57546
c13b056	chr13	36.214	1570	10466730-10641777	175047
c13b057	chr13	36.819	1777	10643877-10971542	327665
c13b058	chr13	38.044	13	10983445-11116803	133358
c13b059	chr13	39.27	19	11254457-11407959	153502
c13b060	chr13	39.875	6	11415112-11452020	36908
c13b061	chr13	40.175	1199	11480200-11559330	79130
c13b062	chr13	40.78	1266	11569897-11649659	79762
c13b063	chr13	41.08	3192	11651863-11930201	278338
c13b064	chr13	41.99	1417	11939710-12167815	228105
c13b065	chr13	42.9	11	12208777-12245961	37184
c13b066	chr13	43.2	8	12248963-12268016	19053
c13b067	chr13	43.805	10	12273228-12307073	33845
c13b068	chr13	44.105	23	12328445-12474937	146492
c13b069	chr13	44.405	20	12503940-12683167	179227
c13b070	chr13	45.315	8	12695438-12744612	49174
c13b071	chr13	45.615	48	12783160-13123317	340157
c13b072	chr13	46.525	20	13130862-13225984	95122
c13b073	chr13	47.435	9	13237403-13334677	97274
c13b074	chr13	48.345	14	13344037-13432686	88649
c13b075	chr13	49.566	6	13440339-13474817	34478
c13b076	chr13	49.866	7	13493481-13528313	34832
c13b077	chr13	50.776	5	13554930-13580324	25394
c13b078	chr13	51.381	505	13612603-13768522	155919
c13b079	chr13	51.681	7	13784585-13821626	37041
c13b080	chr13	52.286	6	13853738-13952279	98541
c13b081	chr13	54.783	5	14035530-14135337	99807
c13b082	chr13	55.693	9	14209186-14323108	113922
c13b083	chr13	55.993	12	14381531-14465242	83711
c13b084	chr13	57.213	12	14510925-14563264	52339
c13b085	chr13	57.818	8	14567202-14617538	50336
c13b086	chr13	58.423	100	14668854-16310319	1641465
