# Supplementary material for: QTL mapping of PEG-induced drought tolerance at the early seedling stage in sesame using whole genome re-sequencing
Source: PLoS One. 2021 Feb 24;16(2):e0247681. doi: 10.1371/journal.pone.0247681 (PMC7904189; doi:10.1371/journal.pone.0247681)
Supplement: S3 Table — (XLSX) [file pone.0247681.s004.xlsx]

## Sheet: S3 Table
S3 Table. Mean squares (MS) and estimated variances (VA) of all traits under control and osmotic stress conditions across two environments
Traits	MS_Error	MS_Environment	MS_Genotype	MS_GEa	VA_Error	VA_Environment	VA_Genotype	VA_GE	H2
SWC	23.1174	9554.0352**	136.8705**	68.2738**	23.1174	17.949	19.2802	15.3073	0.62625
SLC	0.0815	13.4447**	0.6471**	0.2058**	0.0815	0.0252	0.0959	0.0422	0.734397
RLC	0.3563	55.0523**	1.7725**	0.5743**	0.3563	0.103	0.24	0.0739	0.713578
SWP	14.6964	1309.3956**	67.5306**	43.6713**	14.6964	2.4428	8.9718	9.8405	0.549021
SLP	0.0756	5.5725**	0.3028**	0.0931	0.0756	0.0104	0.0385	0.0059	0.712303
RLP	0.6727	13.4707**	6.4118**	0.8133	0.6727	0.0241	0.9727	0.0477	0.87736
RSW	0.0044	0.1334**	0.0089**	0.0089**	0.0044	0.0002	0.0008	0.0016	0.342857
RSL	0.004	0.0012	0.0178**	0.006**	0.004	0	0.0023	0.0007	0.693467
RRL	0.0197	0.4045**	0.1178**	0.0331**	0.0197	0.0007	0.0166	0.0045	0.75
a: Genotype-environment interaction
**Significant at the 0.01 probability level
