# Supplementary material for: QTL mapping of PEG-induced drought tolerance at the early seedling stage in sesame using whole genome re-sequencing
Source: PLoS One. 2021 Feb 24;16(2):e0247681. doi: 10.1371/journal.pone.0247681 (PMC7904189; doi:10.1371/journal.pone.0247681)
Supplement: S4 Table — (XLSX) [file pone.0247681.s005.xlsx]

## Sheet: Sheet2
S4 Table. Putative candidate genes in the interval of major QTLs for drought tolerance
QTLs	Gene_ID	Annotation	Homologs in Arabidopsis with the largest similarity	At_symbols
qRSL1-2	SIN_1008253a	GTP binding domain	AT3G57180.1	YL1
	SIN_1008230	FAD/NAD(P)-binding domain	AT5G67030.2	ABA1
	SIN_1008220a	RNA recognition motif domain	AT3G52150.2	PSRP2
	SIN_1008205	Zinc finger, A20-type	AT3G12630.1	SAP5
qRRL12/qRLP12	SIN_1022439	uncharacterized protein LOC105165535	AT5G48310.2	RASD1
	SIN_1022433	subtilisin-like protease SBT5.3	AT2G04160.1	AIR3
	SIN_1022428a	callose synthase 7	AT1G06490.2	atgsl7,gsl07,ATGSL07,GSL07,GSL7,CalS7
qRRL7	SIN_1006101	Cellulose synthase	AT5G17420.1	CESA7
	SIN_1006102a	eukaryotic translation initiation factor-like	AT5G57870.2	eIFiso4G1
	SIN_1006126	Peptidase M17, leucine aminopeptidase/peptidase B	AT4G30920.1	LAP2
	SIN_1011636	ELO family	AT4G36830.1	HOS3
	SIN_1011692a	Multi antimicrobial extrusion protein	AT5G65380.1	DTX27
qRRL1	SIN_1017894	Aquaporin-like	AT4G00430.1	PIP1;4
	SIN_1017975a	WRKY domain	AT4G23810.1	AtWRKY53
	SIN_1017978a	AP2/ERF domain	AT1G64380.1	null
	SIN_1013833	ATP-dependent RNA helicase DEAD-box, conserved site	AT1G31970.1	STRS1
a The genes contained nonsynonymous SNPs or variations in promoter region between parents
